# Supplementary material for: Large-Emitting-Area Quantum Dot Light-Emitting Diodes Fabricated by an All-Solution Process
Source: Int J Mol Sci. 2023 Sep 20;24(18):14350. doi: 10.3390/ijms241814350 (PMC10532160; doi:10.3390/ijms241814350)
Supplement: Supplementary file 1 [file ijms-24-14350-s001.zip]

Archive with 1 entries (1 files):
- ijms-2593400-supplementary.pdf
